# Supplementary material for: The evolution of food security in Japan—Based on an indicator evaluation system including climate change indicators
Source: PLoS One. 2025 Feb 3;20(2):e0317180. doi: 10.1371/journal.pone.0317180 (PMC11790163; doi:10.1371/journal.pone.0317180)
Supplement: S1 Data — (XLSX) [file pone.0317180.s006.xlsx]

## Sheet: Sheet1
Year	Agriland	Freshwater	Creal Yield	Over-all grain self-sufficiency	CO2 intensity	Aging	Total food self-sufficiency (Based on the calorific value of supply)	Temperature	Precipitation	Overweight	Undernourishment	Unemployment	CPI	Nitrogen	Phosphate	Potash
1980	61520	65.7596	4843.2	33	2.75039	9.1	53	1.08	255.7	16.2	2.5	2	77.1626	614000	690000	512000
1981	61210	65.623	5206.9	33	2.75858	9.34	52	1.28	84.4	16.4	2.5	2.3	80.953	643000	701000	535000
1982	60940	65.4872	5308.4	33	2.67545	9.56	53	0.63	51.8	16.6	2.5	2.4	83.1719	683000	721000	580500
1983	60690	65.3523	5300.5	32	2.62444	9.77	52	0.8	23.8	16.8	2.5	2.7	84.7519	701000	765000	632400
1984	60430	65.2182	5957.7	31	2.59567	9.94	53	1.29	408.3	17	2.5	2.7	86.6687	697200	770000	630700
1985	60160	65.0849	5847.2	31	2.52249	10.3	53	0.68	45.1	17.3	2.5	2.6	88.43	680000	731000	613000
1986	59850	64.9525	5898.9	31	2.49428	10.58	51	1.26	266.1	17.5	2.5	2.7	88.9567	693000	753000	606600
1987	59580	64.8209	5683.5	30	2.437	10.9	50	0.44	196.6	17.7	2.5	2.8	89.069	669000	766000	601600
1988	59250	64.6901	5469.2	30	2.48766	11.23	50	0.95	34.8	17.9	2.5	2.5	89.6734	640000	726000	577000
1989	58780	64.5601	5673.7	30	2.48601	11.61	49	0.15	137.8	18.1	2.5	2.2	91.711	641000	728000	569000
1990	58320	64.4309	5846.3	30	2.49045	12.08	48	0.48	96.1	18.4	2.5	2.03	94.5343	612000	690000	536000
1991	57840	64.272	5415.6	29	2.49558	12.56	46	0.06	131.2	18.6	2.5	1.95	97.6081	576000	696000	480000
1992	57360	64.1138	5876.7	29	2.46449	13.05	46	0.41	111.6	18.8	2.5	2.1	99.3262	572000	699000	513000
1993	56860	64.6827	4429.4	22	2.43149	13.55	37	0.82	265.6	19.1	2.5	2.44	100.561	600000	728000	489100
1994	56250	65.2623	6448.7	33	2.41665	14.06	46	0.26	470	19.3	2.5	2.84	101.26	580400	703600	479500
1995	55620	65.8528	6003.2	30	2.37538	14.56	43	0.5	103.2	19.5	2.5	3.08	101.131	527500	631400	482200
1996	55000	65.5007	6154.5	29	2.35319	15.11	42	0.84	283.3	19.8	2.5	3.36	101.269	511700	610100	441200
1997	54370	65.1544	6061.5	28	2.30457	15.66	41	0.21	82.3	20	2.5	3.38	103.039	495200	592500	422000
1998	53760	64.5328	5809.5	27	2.26254	16.21	40	0.45	302.7	20.3	2.5	4.15	103.721	476000	561300	381300
1999	53210	63.9115	5998.9	27	2.29531	16.72	40	0.19	58.1	20.5	2.5	4.82	103.367	479500	570400	388800
2000	52580	63.2906	6256.6	28	2.28366	17.36	40	0.03	76.7	20.7	2.5	4.91	102.668	487400	583000	381900
2001	52130	64.7039	6107	28	2.29692	17.9	40	0.35	78.9	21	2.5	5.22	101.908	484000	511000	359000
2002	51750	66.2138	6085.5	28	2.37239	18.47	40	0.01	201.4	21.4	2.5	5.57	100.967	473207	482000	339000
2003	51400	66.1004	5451	27	2.408	18.99	40	0.36	30.4	21.8	2.5	5.5	100.708	493574	485700	348000
2004	51100	65.986	5942.3	28	2.32439	19.41	40	0.46	151.5	22.2	2.5	4.96	100.699	474588	470400	347200
2005	50800	65.8707	6154	28	2.33814	20.33	40	0.32	258.8	22.6	2.5	4.61	100.414	470968	463400	359600
2006	50534	65.7544	5852.4	27	2.29645	21	39	0.1	101.5	23.1	2.5	4.38	100.665	453536	468000	357000
2007	50268	65.6785	6062.1	28	2.38766	21.69	40	0.3	210	23.5	2.5	3.97	100.725	478818	503700	432700
2008	49992	66.247	6262.4	28	2.34683	22.31	41	0.08	127.6	24	2.5	4.11	102.115	359899	338100	318100
2009	49746	66.8263	5919.5	26	2.33791	22.75	40	0	88.3	24.4	2.6	5.27	100.734	349970	309900	235400
2010	49530	66.9212	5853.7	27	2.3186	22.8	39	0.3	205.1	24.9	2.8	5.46	100	409397	398100	284800
2011	49190	67.0167	6010.6	28	2.62613	23	39	0.17	115.5	25.3	2.6	4.84	99.7275	387019	377700	298100
2012	49050	67.1128	6248.5	27	2.77365	23.2	39	0.26	90.9	25.7	2.5	4.58	99.6836	396596	353400	323500
2013	48920	67.2094	6281.5	28	2.77318	24	39	0.04	7.6	26.1	2.5	4.3	100.018	367000	350000	319800
2014	48700	67.3067	6325.1	29	2.76137	24.9	39	0.16	71.1	26.4	2.5	3.75	102.777	395800	358500	314700
2015	48460	67.4046	6316.7	29	2.71042	25.8	39	0.39	135.1	26.8	2.5	3.61	103.595	359100	345200	243200
2016	48130	67.5031	6253.4	28	2.66446	26.6	38	0.58	159.6	27.2	2.5	3.36	103.463	380200	335600	271700
2017	47780	67.7175	6284.5	28	2.62976	27.2	38	0.05	22.8	27.4118	2.5	2.96	103.964	385500	354600	272000
2018	47460	67.6359	6404.7	28	2.53001	27.7	37	0.38	151.3	27.7408	2.5	2.65	104.992	369400	338100	270000
2019	47150	67.9847	6546.7	28	2.44775	28.1	38	0.62	17.3	28.0548	2.5	2.5	105.484	357400	326400	250300
2020	46820	67.9847	6472.9	28	2.30422	28.6	37	0.65	157.4	28.3569	2.7	3.03	105.458	354900	322000	209600
2021	46590	67.7652	6787.3	29	2.35068	28.7	38	0.61	213.4	28.6495	3.2	3.05	105.212	354900	322000	209600
2022	43250	67.9115	6630.1	29	2.28073	28.8	38	0.6	71.5	28.934	3	2.8	107.84	355733	323467	223167
