# Supplementary material for: The evolution of food security in Japan—Based on an indicator evaluation system including climate change indicators
Source: PLoS One. 2025 Feb 3;20(2):e0317180. doi: 10.1371/journal.pone.0317180 (PMC11790163; doi:10.1371/journal.pone.0317180)
Supplement: S2 Data — (XLSX) [file pone.0317180.s007.xlsx]

## Sheet: Sheet1
Year	Agriland	Freshwater	Creal Yield	Over-all grain self-sufficiency		CO2 intensity	Aging				TSS					Temperature	Precipitation	Overweight	Undernourishment							UM	CPI		N	P2O5	K2O
1980	61520	65.7596	4843.2	33		2.75039	9.1				53					1.08	255.7	16.2	2.5							2	77.1626		614000	690000	512000
1981	61210	65.623	5206.9	33		2.75858	9.34				52					1.28	84.4	16.4	2.5							2.3	80.953		643000	701000	535000
1982	60940	65.4872	5308.4	33		2.67545	9.56				53					0.63	51.8	16.6	2.5							2.4	83.1719		683000	721000	580500
1983	60690	65.3523	5300.5	32		2.62444	9.77				52					0.8	23.8	16.8	2.5							2.7	84.7519		701000	765000	632400
1984	60430	65.2182	5957.7	31		2.59567	9.94				53					1.29	408.3	17	2.5							2.7	86.6687		697200	770000	630700
1985	60160	65.0849	5847.2	31		2.52249	10.3				53					0.68	45.1	17.3	2.5							2.6	88.43		680000	731000	613000
1986	59850	64.9525	5898.9	31		2.49428	10.58				51					1.26	266.1	17.5	2.5							2.7	88.9567		693000	753000	606600
1987	59580	64.8209	5683.5	30		2.437	10.9				50					0.44	196.6	17.7	2.5							2.8	89.069		669000	766000	601600
1988	59250	64.6901	5469.2	30		2.48766	11.23				50					0.95	34.8	17.9	2.5							2.5	89.6734		640000	726000	577000
1989	58780	64.5601	5673.7	30		2.48601	11.61				49					0.15	137.8	18.1	2.5							2.2	91.711		641000	728000	569000
1990	58320	64.4309	5846.3	30		2.49045	12.08				48					0.48	96.1	18.4	2.5							2.03	94.5343		612000	690000	536000
1991	57840	64.272	5415.6	29		2.49558	12.56				46					0.06	131.2	18.6	2.5							1.95	97.6081		576000	696000	480000
1992	57360	64.1138	5876.7	29		2.46449	13.05				46					0.41	111.6	18.8	2.5							2.1	99.3262		572000	699000	513000
1993	56860	64.6827	4429.4	22		2.43149	13.55				37					0.82	265.6	19.1	2.5							2.44	100.561		600000	728000	489100
1994	56250	65.2623	6448.7	33		2.41665	14.06				46					0.26	470	19.3	2.5							2.84	101.26		580400	703600	479500
1995	55620	65.8528	6003.2	30		2.37538	14.56				43					0.5	103.2	19.5	2.5							3.08	101.131		527500	631400	482200
1996	55000	65.5007	6154.5	29		2.35319	15.11				42					0.84	283.3	19.8	2.5							3.36	101.269		511700	610100	441200
1997	54370	65.1544	6061.5	28		2.30457	15.66				41					0.21	82.3	20	2.5							3.38	103.039		495200	592500	422000
1998	53760	64.5328	5809.5	27		2.26254	16.21				40					0.45	302.7	20.3	2.5							4.15	103.721		476000	561300	381300
1999	53210	63.9115	5998.9	27		2.29531	16.72				40					0.19	58.1	20.5	2.5							4.82	103.367		479500	570400	388800
2000	52580	63.2906	6256.6	28		2.28366	17.36				40					0.03	76.7	20.7	2.5							4.91	102.668		487400	583000	381900
2001	52130	64.7039	6107	28		2.29692	17.9				40					0.35	78.9	21	2.5							5.22	101.908		484000	511000	359000
2002	51750	66.2138	6085.5	28		2.37239	18.47				40					0.01	201.4	21.4	2.5							5.57	100.967		473207	482000	339000
2003	51400	66.1004	5451	27		2.408	18.99				40					0.36	30.4	21.8	2.5							5.5	100.708		493574	485700	348000
2004	51100	65.986	5942.3	28		2.32439	19.41				40					0.46	151.5	22.2	2.5							4.96	100.699		474588	470400	347200
2005	50800	65.8707	6154	28		2.33814	20.33				40					0.32	258.8	22.6	2.5							4.61	100.414		470968	463400	359600
2006	50534	65.7544	5852.4	27		2.29645	21				39					0.1	101.5	23.1	2.5							4.38	100.665		453536	468000	357000
2007	50268	65.6785	6062.1	28		2.38766	21.69				40					0.3	210	23.5	2.5							3.97	100.725		478818	503700	432700
2008	49992	66.247	6262.4	28		2.34683	22.31				41					0.08	127.6	24	2.5							4.11	102.115		359899	338100	318100
2009	49746	66.8263	5919.5	26		2.33791	22.75				40					0	88.3	24.4	2.6							5.27	100.734		349970	309900	235400
2010	49530	66.9212	5853.7	27		2.3186	22.8				39					0.3	205.1	24.9	2.8							5.46	100		409397	398100	284800
2011	49190	67.0167	6010.6	28		2.62613	23				39					0.17	115.5	25.3	2.6							4.84	99.7275		387019	377700	298100
2012	49050	67.1128	6248.5	27		2.77365	23.2				39					0.26	90.9	25.7	2.5							4.58	99.6836		396596	353400	323500
2013	48920	67.2094	6281.5	28		2.77318	24				39					0.04	7.6	26.1	2.5							4.3	100.018		367000	350000	319800
2014	48700	67.3067	6325.1	29		2.76137	24.9				39					0.16	71.1	26.4	2.5							3.75	102.777		395800	358500	314700
2015	48460	67.4046	6316.7	29		2.71042	25.8				39					0.39	135.1	26.8	2.5							3.61	103.595		359100	345200	243200
2016	48130	67.5031	6253.4	28		2.66446	26.6				38					0.58	159.6	27.2	2.5							3.36	103.463		380200	335600	271700
2017	47780	67.7175	6284.5	28		2.62976	27.2				38					0.05	22.8	27.4118	2.5							2.96	103.964		385500	354600	272000
2018	47460	67.6359	6404.7	28		2.53001	27.7				37					0.38	151.3	27.7408	2.5							2.65	104.992		369400	338100	270000
2019	47150	67.9847	6546.7	28		2.44775	28.1				38					0.62	17.3	28.0548	2.5							2.5	105.484		357400	326400	250300
2020	46820	67.9847	6472.9	28		2.30422	28.6				37					0.65	157.4	28.3569	2.7							3.03	105.458		354900	322000	209600
2021	46590	67.7652	6787.3	29		2.35068	28.7				38					0.61	213.4	28.6495	3.2							3.05	105.212		354900	322000	209600
2022	43250	67.9115	6630.1	29		2.28073	28.8				38					0.6	71.5	28.934	3							2.8	107.84		355733	323467	223167
	18270	4.69411		2357.9		11		0.511111			16		19.7		1.29		462.4	12.734		0.7					3.62		30.6771		351030		460100		422800
			Freshwater		Cereal yield	Over-all grain self-sufficiency			CO2 intensity		Total food self-sufficiency		Aging		Temperature		Precipitation		overweight		Undernourishment				Unemployment		CPI		N		P2O5		K2O
		2.46906	0.52599	413.8	0.175495	11	1	0.0232617	0.0455121	16	1	19.7	1	0.21	0.162791	214.3	0.463452	12.734	1	0.7	1			3.57	0.986188	30.6771	1	87000	0.247842	80000	0.173875	120400	0.284768
		2.33241	0.496879	777.5	0.329743	11	1	0.0150691	0.029483	15	0.9375	19.46	0.987817	0.01	0.00775194	385.6	0.83391	12.534	0.984294	0.7	1			3.27	0.903315	26.8867	0.876444	58000	0.165228	69000	0.149967	97400	0.230369
		2.19662	0.467952	879	0.372789	11	1	0.098201	0.192133	16	1	19.24	0.97665	0.66	0.511628	418.2	0.904412	12.334	0.968588	0.7	1			3.17	0.875691	24.6678	0.804111	18000	0.0512777	49000	0.106499	51900	0.122753
		2.06168	0.439206	871.1	0.369439	10	0.909091	0.149213	0.29194	15	0.9375	19.03	0.96599	0.49	0.379845	446.2	0.964965	12.134	0.952882	0.7	1			2.87	0.792818	23.0878	0.752606	0	0	5000	0.0108672	0	0
		1.92759	0.41064	1528.3	0.648161	9	0.818182	0.177981	0.348224	16	1	18.86	0.95736	0	0	61.7	0.133434	11.934	0.937176	0.7	1			2.87	0.792818	21.171	0.690124	3800	0.0108253	0	0	1700	0.00402081
		1.79434	0.382252	1417.8	0.601298	9	0.818182	0.251162	0.491405	16	1	18.5	0.939086	0.61	0.472868	424.9	0.918901	11.634	0.913617	0.7	1			2.97	0.820442	19.4096	0.632708	21000	0.059824	39000	0.0847642	19400	0.0458846
		1.66191	0.354042	1469.5	0.623224	9	0.818182	0.279373	0.5466	14	0.875	18.22	0.924873	0.03	0.0232558	203.9	0.44096	11.434	0.897911	0.7	1			2.87	0.792818	18.883	0.61554	8000	0.0227901	17000	0.0369485	25800	0.0610218
		1.53031	0.326006	1254.1	0.531872	8	0.727273	0.336646	0.658657	13	0.8125	17.9	0.908629	0.85	0.658915	273.4	0.591263	11.234	0.882205	0.7	1			2.77	0.765193	18.7707	0.611881	32000	0.0911604	4000	0.00869376	30800	0.0728477
		1.39952	0.298143	1039.8	0.440986	8	0.727273	0.285986	0.559538	13	0.8125	17.57	0.891878	0.34	0.263566	435.2	0.941176	11.034	0.866499	0.7	1			3.07	0.848066	18.1663	0.592179	61000	0.173774	44000	0.0956314	55400	0.131031
		1.26954	0.270453	1244.3	0.527715	8	0.727273	0.287637	0.562769	12	0.75	17.19	0.872589	1.14	0.883721	332.2	0.718426	10.834	0.850793	0.7	1			3.37	0.930939	16.1287	0.525757	60000	0.170926	42000	0.0912845	63400	0.149953
		1.14035	0.242932	1416.9	0.600916	8	0.727273	0.2832	0.554088	11	0.6875	16.72	0.848731	0.81	0.627907	373.9	0.808607	10.534	0.827235	0.7	1			3.54	0.977901	13.3054	0.433723	89000	0.25354	80000	0.173875	96400	0.228004
		0.981429	0.209076	986.2	0.418254	7	0.636364	0.278074	0.544059	9	0.5625	16.24	0.824365	1.23	0.953488	338.8	0.732699	10.334	0.811529	0.7	1			3.62	1	10.2316	0.333527	125000	0.356095	74000	0.160835	152400	0.360454
		0.823206	0.17537	1447.3	0.613809	7	0.636364	0.309162	0.604883	9	0.5625	15.75	0.799492	0.88	0.682171	358.4	0.775087	10.134	0.795823	0.7	1			3.47	0.958564	8.51346	0.277518	129000	0.36749	71000	0.154314	119400	0.282403
		1.39214	0.29657	0	0	0	0	0.342161	0.669447	0	0	15.25	0.774112	0.47	0.364341	204.4	0.442042	9.83403	0.772264	0.7	1			3.13	0.864641	7.27879	0.237271	101000	0.287725	42000	0.0912845	143300	0.338931
		1.97172	0.420041	2019.3	0.856398	11	1	0.357001	0.698481	9	0.5625	14.74	0.748223	1.03	0.79845	0	0	9.63403	0.756558	0.7	1			2.73	0.754144	6.57943	0.214474	120600	0.343561	66400	0.144316	152900	0.361637
		2.56226	0.545844	1573.8	0.667458	8	0.727273	0.398269	0.779224	6	0.375	14.24	0.722843	0.79	0.612403	366.8	0.793253	9.43403	0.740852	0.7	1			2.49	0.687845	6.70894	0.218695	173500	0.49426	138600	0.301239	150200	0.355251
		2.21012	0.470828	1725.1	0.731626	7	0.636364	0.420457	0.822635	5	0.3125	13.69	0.694924	0.45	0.348837	186.7	0.403763	9.13403	0.717293	0.7	1			2.21	0.610497	6.57079	0.214192	189300	0.539271	159900	0.347533	191200	0.452223
		1.86379	0.397047	1632.1	0.692184	6	0.545455	0.469076	0.917759	4	0.25	13.14	0.667005	1.08	0.837209	387.7	0.838452	8.93403	0.701587	0.7	1			2.19	0.604972	4.80081	0.156495	205800	0.586275	177500	0.385786	210400	0.497635
		1.2422	0.26463	1380.1	0.585309	5	0.454545	0.511111	1	3	0.1875	12.59	0.639086	0.84	0.651163	167.3	0.361808	8.63403	0.678028	0.7	1			1.42	0.392265	4.11872	0.13426	225000	0.640971	208700	0.453597	251100	0.593898
		0.620941	0.132281	1569.5	0.665635	5	0.454545	0.478344	0.935892	3	0.1875	12.08	0.613198	1.1	0.852713	411.9	0.890787	8.43403	0.662322	0.7	1			0.75	0.207182	4.47272	0.1458	221500	0.631001	199600	0.433819	243600	0.576159
		0	0	1827.2	0.774927	6	0.545455	0.489987	0.95867	3	0.1875	11.44	0.580711	1.26	0.976744	393.3	0.850562	8.23403	0.646616	0.7	1			0.66	0.18232	5.17208	0.168597	213600	0.608496	187000	0.406433	250500	0.592479
		1.41329	0.301076	1677.6	0.711481	6	0.545455	0.476728	0.932729	3	0.1875	10.9	0.553299	0.94	0.728682	391.1	0.845804	7.93403	0.623057	0.7	1			0.35	0.0966851	5.93187	0.193365	217000	0.618181	259000	0.562921	273400	0.646641
		2.92324	0.622746	1656.1	0.702362	6	0.545455	0.401263	0.78508	3	0.1875	10.33	0.524365	1.28	0.992248	268.6	0.580882	7.53403	0.591645	0.7	1			0	0	6.87299	0.224043	227793	0.648927	288000	0.625951	293400	0.693945
		2.80983	0.598586	1021.6	0.433267	5	0.454545	0.365654	0.71541	3	0.1875	9.81	0.49797	0.93	0.72093	439.6	0.950692	7.13403	0.560233	0.7	1			0.07	0.019337	7.13201	0.232486	207426	0.590908	284300	0.617909	284400	0.672658
		2.69546	0.574221	1512.9	0.64163	6	0.545455	0.449263	0.878993	3	0.1875	9.39	0.47665	0.83	0.643411	318.5	0.688798	6.73403	0.528821	0.7	1			0.61	0.168508	7.14064	0.232768	226412	0.644995	299600	0.651163	285200	0.674551
		2.58012	0.54965	1724.6	0.731414	6	0.545455	0.435509	0.852084	3	0.1875	8.47	0.429949	0.97	0.751938	211.2	0.456747	6.33403	0.49741	0.7	1			0.96	0.265193	7.42557	0.242056	230032	0.655305	306600	0.666377	272800	0.645222
		2.4638	0.52487	1423	0.603503	5	0.454545	0.477204	0.93366	2	0.125	7.8	0.395939	1.19	0.922481	368.5	0.796929	5.83403	0.458145	0.7	1			1.19	0.328729	7.17518	0.233894	247464	0.704965	302000	0.656379	275400	0.651372
		2.3879	0.5087	1632.7	0.692438	6	0.545455	0.385988	0.755194	3	0.1875	7.11	0.360914	0.99	0.767442	260	0.562284	5.43403	0.426733	0.7	1			1.6	0.441989	7.11474	0.231924	222182	0.632944	266300	0.578787	199700	0.472327
		2.95646	0.629822	1833	0.777387	6	0.545455	0.426824	0.835091	4	0.25	6.49	0.329442	1.21	0.937984	342.4	0.740484	4.93403	0.387468	0.7	1			1.46	0.403315	5.72466	0.18661	341101	0.971715	431900	0.938709	314300	0.743377
		3.53569	0.753219	1490.1	0.631961	4	0.363636	0.435735	0.852526	3	0.1875	6.05	0.307107	1.29	1	381.7	0.825476	4.53403	0.356056	0.6	0.857143			0.3	0.0828729	7.10611	0.231642	351030	1	460100	1	397000	0.938978
		3.6306	0.773437	1424.3	0.604054	5	0.454545	0.455047	0.89031	2	0.125	6	0.304569	0.99	0.767442	264.9	0.572881	4.03403	0.316791	0.4	0.571429			0.11	0.0303867	7.83969	0.255555	291603	0.830706	371900	0.808303	347600	0.822138
		3.7261	0.793781	1581.2	0.670597	6	0.545455	0.147523	0.288633	2	0.125	5.8	0.294416	1.12	0.868217	354.5	0.766652	3.63403	0.285379	0.6	0.857143			0.73	0.201657	8.11215	0.264437	313981	0.894457	392300	0.852641	334300	0.790681
		3.82218	0.81425	1819.1	0.771492	5	0.454545	0	0	2	0.125	5.6	0.284264	1.03	0.79845	379.1	0.819853	3.23403	0.253967	0.7	1			0.99	0.273481	8.15609	0.265869	304404	0.867173	416600	0.905455	308900	0.730605
		3.91887	0.834847	1852.1	0.785487	6	0.545455	0.000469406	0.000918404	2	0.125	4.8	0.243655	1.25	0.968992	462.4	1	2.83403	0.222555	0.7	1			1.27	0.350829	7.82211	0.254982	334000	0.951487	420000	0.912845	312600	0.739357
		4.01615	0.855572	1895.7	0.803978	7	0.636364	0.012282	0.0240299	2	0.125	3.9	0.19797	1.13	0.875969	398.9	0.862673	2.53403	0.198997	0.7	1			1.82	0.502762	5.0624	0.165022	305200	0.869442	411500	0.894371	317700	0.751419
		4.11405	0.876427	1887.3	0.800416	7	0.636364	0.0632291	0.123709	2	0.125	3	0.152284	0.9	0.697674	334.9	0.724265	2.13403	0.167585	0.7	1			1.96	0.541436	4.24503	0.138378	341900	0.973992	424800	0.923278	389200	0.92053
		4.21256	0.897413	1824	0.77357	6	0.545455	0.109191	0.213635	1	0.0625	2.2	0.111675	0.71	0.550388	310.4	0.67128	1.73403	0.136173	0.7	1			2.21	0.610497	4.37687	0.142675	320800	0.913883	434400	0.944143	360700	0.853122
		4.42695	0.943085	1855.1	0.786759	6	0.545455	0.143892	0.281528	1	0.0625	1.6	0.0812183	1.24	0.96124	447.2	0.967128	1.52227	0.119544	0.7	1			2.61	0.720994	3.8759	0.126345	315500	0.898784	415400	0.902847	360400	0.852412
		4.34532	0.925696	1975.3	0.837737	6	0.545455	0.243641	0.476689	0	0	1.1	0.0558376	0.91	0.705426	318.7	0.68923	1.1932	0.0937015	0.7	1			2.92	0.80663	2.8476	0.092825	331600	0.94465	431900	0.938709	362400	0.857143
		4.69411	1	2117.3	0.89796	6	0.545455	0.3259	0.63763	1	0.0625	0.7	0.035533	0.67	0.51938	452.7	0.979022	0.879213	0.0690444	0.7	1			3.07	0.848066	2.35542	0.0767812	343600	0.978835	443600	0.964138	382100	0.903737
		4.69411	1	2043.5	0.866661	6	0.545455	0.469432	0.918455	0	0	0.2	0.0101523	0.64	0.496124	312.6	0.676038	0.577127	0.0453216	0.5	0.714286			2.54	0.701657	2.38179	0.0776407	346100	0.985957	448000	0.973701	422800	1
		4.47461	0.953239	2357.9	1	7	0.636364	0.422969	0.827549	1	0.0625	0.1	0.00507614	0.68	0.527132	256.6	0.554931	0.284572	0.0223473	0	0			2.52	0.696133	2.62788	0.0856626	346100	0.985957	448000	0.973701	422800	1
		4.62095	0.984413	2200.7	0.933331	7	0.636364	0.492916	0.964402	1	0.0625	0	0	0.69	0.534884	398.5	0.861808	0	0	0.2	0.285714			2.77	0.765193	0	0	345267	0.983583	446533	0.970514	409233	0.967912
