# Supplementary material for: The evolution of food security in Japan—Based on an indicator evaluation system including climate change indicators
Source: PLoS One. 2025 Feb 3;20(2):e0317180. doi: 10.1371/journal.pone.0317180 (PMC11790163; doi:10.1371/journal.pone.0317180)
Supplement: S3 Data — (XLSX) [file pone.0317180.s008.xlsx]

## Sheet: Sheet1
Year	Agriland	Freshwater	Cereal yield	Over-all grain self-sufficiency	Undernourishment	Overweight	Total food self-sufficiency	Aging	CO2 intensity	Temperature	Precipitation	Unemployment	CPI	N	P2O5	K2O
1980	1	0.52599	0.175495	1	1	1	1	1	0.0455121	0.162791	0.463452	0.986188	1	0.247842	0.173875	0.284768
1981	0.983032	0.496879	0.329743	1	1	0.984294	0.9375	0.987817	0.029483	0.00775194	0.83391	0.903315	0.876444	0.165228	0.149967	0.230369
1982	0.968254	0.467952	0.372789	1	1	0.968588	1	0.97665	0.192133	0.511628	0.904412	0.875691	0.804111	0.0512777	0.106499	0.122753
1983	0.95457	0.439206	0.369439	0.909091	1	0.952882	0.9375	0.96599	0.29194	0.379845	0.964965	0.792818	0.752606	0	0.0108672	0
1984	0.940339	0.41064	0.648161	0.818182	1	0.937176	1	0.95736	0.348224	0	0.133434	0.792818	0.690124	0.0108253	0	0.00402081
1985	0.925561	0.382252	0.601298	0.818182	1	0.913617	1	0.939086	0.491405	0.472868	0.918901	0.820442	0.632708	0.059824	0.0847642	0.0458846
1986	0.908593	0.354042	0.623224	0.818182	1	0.897911	0.875	0.924873	0.5466	0.0232558	0.44096	0.792818	0.61554	0.0227901	0.0369485	0.0610218
1987	0.893815	0.326006	0.531872	0.727273	1	0.882205	0.8125	0.908629	0.658657	0.658915	0.591263	0.765193	0.611881	0.0911604	0.00869376	0.0728477
1988	0.875753	0.298143	0.440986	0.727273	1	0.866499	0.8125	0.891878	0.559538	0.263566	0.941176	0.848066	0.592179	0.173774	0.0956314	0.131031
1989	0.850027	0.270453	0.527715	0.727273	1	0.850793	0.75	0.872589	0.562769	0.883721	0.718426	0.930939	0.525757	0.170926	0.0912845	0.149953
1990	0.824849	0.242932	0.600916	0.727273	1	0.827235	0.6875	0.848731	0.554088	0.627907	0.808607	0.977901	0.433723	0.25354	0.173875	0.228004
1991	0.798577	0.209076	0.418254	0.636364	1	0.811529	0.5625	0.824365	0.544059	0.953488	0.732699	1	0.333527	0.356095	0.160835	0.360454
1992	0.772304	0.17537	0.613809	0.636364	1	0.795823	0.5625	0.799492	0.604883	0.682171	0.775087	0.958564	0.277518	0.36749	0.154314	0.282403
1993	0.744937	0.29657	0	0	1	0.772264	0	0.774112	0.669447	0.364341	0.442042	0.864641	0.237271	0.287725	0.0912845	0.338931
1994	0.711549	0.420041	0.856398	1	1	0.756558	0.5625	0.748223	0.698481	0.79845	0	0.754144	0.214474	0.343561	0.144316	0.361637
1995	0.677066	0.545844	0.667458	0.727273	1	0.740852	0.375	0.722843	0.779224	0.612403	0.793253	0.687845	0.218695	0.49426	0.301239	0.355251
1996	0.643131	0.470828	0.731626	0.636364	1	0.717293	0.3125	0.694924	0.822635	0.348837	0.403763	0.610497	0.214192	0.539271	0.347533	0.452223
1997	0.608648	0.397047	0.692184	0.545455	1	0.701587	0.25	0.667005	0.917759	0.837209	0.838452	0.604972	0.156495	0.586275	0.385786	0.497635
1998	0.57526	0.26463	0.585309	0.454545	1	0.678028	0.1875	0.639086	1	0.651163	0.361808	0.392265	0.13426	0.640971	0.453597	0.593898
1999	0.545156	0.132281	0.665635	0.454545	1	0.662322	0.1875	0.613198	0.935892	0.852713	0.890787	0.207182	0.1458	0.631001	0.433819	0.576159
2000	0.510673	0	0.774927	0.545455	1	0.646616	0.1875	0.580711	0.95867	0.976744	0.850562	0.18232	0.168597	0.608496	0.406433	0.592479
2001	0.486043	0.301076	0.711481	0.545455	1	0.623057	0.1875	0.553299	0.932729	0.728682	0.845804	0.0966851	0.193365	0.618181	0.562921	0.646641
2002	0.465244	0.622746	0.702362	0.545455	1	0.591645	0.1875	0.524365	0.78508	0.992248	0.580882	0	0.224043	0.648927	0.625951	0.693945
2003	0.446086	0.598586	0.433267	0.454545	1	0.560233	0.1875	0.49797	0.71541	0.72093	0.950692	0.019337	0.232486	0.590908	0.617909	0.672658
2004	0.429666	0.574221	0.64163	0.545455	1	0.528821	0.1875	0.47665	0.878993	0.643411	0.688798	0.168508	0.232768	0.644995	0.651163	0.674551
2005	0.413246	0.54965	0.731414	0.545455	1	0.49741	0.1875	0.429949	0.852084	0.751938	0.456747	0.265193	0.242056	0.655305	0.666377	0.645222
2006	0.398686	0.52487	0.603503	0.454545	1	0.458145	0.125	0.395939	0.93366	0.922481	0.796929	0.328729	0.233894	0.704965	0.656379	0.651372
2007	0.384127	0.5087	0.692438	0.545455	1	0.426733	0.1875	0.360914	0.755194	0.767442	0.562284	0.441989	0.231924	0.632944	0.578787	0.472327
2008	0.36902	0.629822	0.777387	0.545455	1	0.387468	0.25	0.329442	0.835091	0.937984	0.740484	0.403315	0.18661	0.971715	0.938709	0.743377
2009	0.355556	0.753219	0.631961	0.363636	0.857143	0.356056	0.1875	0.307107	0.852526	1	0.825476	0.0828729	0.231642	1	1	0.938978
2010	0.343733	0.773437	0.604054	0.454545	0.571429	0.316791	0.125	0.304569	0.89031	0.767442	0.572881	0.0303867	0.255555	0.830706	0.808303	0.822138
2011	0.325123	0.793781	0.670597	0.545455	0.857143	0.285379	0.125	0.294416	0.288633	0.868217	0.766652	0.201657	0.264437	0.894457	0.852641	0.790681
2012	0.31746	0.81425	0.771492	0.454545	1	0.253967	0.125	0.284264	0	0.79845	0.819853	0.273481	0.265869	0.867173	0.905455	0.730605
2013	0.310345	0.834847	0.785487	0.545455	1	0.222555	0.125	0.243655	0.000918404	0.968992	1	0.350829	0.254982	0.951487	0.912845	0.739357
2014	0.298303	0.855572	0.803978	0.636364	1	0.198997	0.125	0.19797	0.0240299	0.875969	0.862673	0.502762	0.165022	0.869442	0.894371	0.751419
2015	0.285167	0.876427	0.800416	0.636364	1	0.167585	0.125	0.152284	0.123709	0.697674	0.724265	0.541436	0.138378	0.973992	0.923278	0.92053
2016	0.267105	0.897413	0.77357	0.545455	1	0.136173	0.0625	0.111675	0.213635	0.550388	0.67128	0.610497	0.142675	0.913883	0.944143	0.853122
2017	0.247947	0.943085	0.786759	0.545455	1	0.119544	0.0625	0.0812183	0.281528	0.96124	0.967128	0.720994	0.126345	0.898784	0.902847	0.852412
2018	0.230432	0.925696	0.837737	0.545455	1	0.0937015	0	0.0558376	0.476689	0.705426	0.68923	0.80663	0.092825	0.94465	0.938709	0.857143
2019	0.213465	1	0.89796	0.545455	1	0.0690444	0.0625	0.035533	0.63763	0.51938	0.979022	0.848066	0.0767812	0.978835	0.964138	0.903737
2020	0.195402	1	0.866661	0.545455	0.714286	0.0453216	0	0.0101523	0.918455	0.496124	0.676038	0.701657	0.0776407	0.985957	0.973701	1
2021	0.182813	0.953239	1	0.636364	0	0.0223473	0.0625	0.00507614	0.827549	0.527132	0.554931	0.696133	0.0856626	0.985957	0.973701	1
2022	0	0.984413	0.933331	0.636364	0.285714	0	0.0625	0	0.964402	0.534884	0.861808	0.765193	0	0.983583	0.970514	0.967912
																																													Level 3 indicators weight
Year	1980	1981	1982	1983	1984	1985	1986	1987	1988	1989	1990	1991	1992	1993	1994	1995	1996	1997	1998	1999	2000	2001	2002	2003	2004	2005	2006	2007	2008	2009	2010	2011	2012	2013	2014	2015	2016	2017	2018	2019	2020	2021	2022		1980	1981	1982	1983	1984
Agriland	1	0.983032	0.968254	0.95457	0.940339	0.925561	0.908593	0.893815	0.875753	0.850027	0.824849	0.798577	0.772304	0.744937	0.711549	0.677066	0.643131	0.608648	0.57526	0.545156	0.510673	0.486043	0.465244	0.446086	0.429666	0.413246	0.398686	0.384127	0.36902	0.355556	0.343733	0.325123	0.31746	0.310345	0.298303	0.285167	0.267105	0.247947	0.230432	0.213465	0.195402	0.182813	0		0.060007	0.060007	0.060007	0.060007	0.060007
Freshwater	0.52599	0.496879	0.467952	0.439206	0.41064	0.382252	0.354042	0.326006	0.298143	0.270453	0.242932	0.209076	0.17537	0.29657	0.420041	0.545844	0.470828	0.397047	0.26463	0.132281	0	0.301076	0.622746	0.598586	0.574221	0.54965	0.52487	0.5087	0.629822	0.753219	0.773437	0.793781	0.81425	0.834847	0.855572	0.876427	0.897413	0.943085	0.925696	1	1	0.953239	0.984413		0.0583	0.0583	0.0583	0.0583	0.0583
Cereal yield	0.175495	0.329743	0.372789	0.369439	0.648161	0.601298	0.623224	0.531872	0.440986	0.527715	0.600916	0.418254	0.613809	0	0.856398	0.667458	0.731626	0.692184	0.585309	0.665635	0.774927	0.711481	0.702362	0.433267	0.64163	0.731414	0.603503	0.692438	0.777387	0.631961	0.604054	0.670597	0.771492	0.785487	0.803978	0.800416	0.77357	0.786759	0.837737	0.89796	0.866661	1	0.933331		0.036812	0.036812	0.036812	0.036812	0.036812
Over-all grain self-sufficiency	1	1	1	0.909091	0.818182	0.818182	0.818182	0.727273	0.727273	0.727273	0.727273	0.636364	0.636364	0	1	0.727273	0.636364	0.545455	0.454545	0.454545	0.545455	0.545455	0.545455	0.454545	0.545455	0.545455	0.454545	0.545455	0.545455	0.363636	0.454545	0.545455	0.454545	0.545455	0.636364	0.636364	0.545455	0.545455	0.545455	0.545455	0.545455	0.636364	0.636364		0.03677	0.03677	0.03677	0.03677	0.03677
Undernourishment	1	1	1	1	1	1	1	1	1	1	1	1	1	1	1	1	1	1	1	1	1	1	1	1	1	1	1	1	1	0.857143	0.571429	0.857143	1	1	1	1	1	1	1	1	0.714286	0	0.285714		0.025345	0.025345	0.025345	0.025345	0.025345
Overweight	1	0.984294	0.968588	0.952882	0.937176	0.913617	0.897911	0.882205	0.866499	0.850793	0.827235	0.811529	0.795823	0.772264	0.756558	0.740852	0.717293	0.701587	0.678028	0.662322	0.646616	0.623057	0.591645	0.560233	0.528821	0.49741	0.458145	0.426733	0.387468	0.356056	0.316791	0.285379	0.253967	0.222555	0.198997	0.167585	0.136173	0.119544	0.0937015	0.0690444	0.0453216	0.0223473	0		0.06829	0.06829	0.06829	0.06829	0.06829
Total food self-sufficiency	1	0.9375	1	0.9375	1	1	0.875	0.8125	0.8125	0.75	0.6875	0.5625	0.5625	0	0.5625	0.375	0.3125	0.25	0.1875	0.1875	0.1875	0.1875	0.1875	0.1875	0.1875	0.1875	0.125	0.1875	0.25	0.1875	0.125	0.125	0.125	0.125	0.125	0.125	0.0625	0.0625	0	0.0625	0	0.0625	0.0625		0.111481	0.111481	0.111481	0.111481	0.111481
Aging	1	0.987817	0.97665	0.96599	0.95736	0.939086	0.924873	0.908629	0.891878	0.872589	0.848731	0.824365	0.799492	0.774112	0.748223	0.722843	0.694924	0.667005	0.639086	0.613198	0.580711	0.553299	0.524365	0.49797	0.47665	0.429949	0.395939	0.360914	0.329442	0.307107	0.304569	0.294416	0.284264	0.243655	0.19797	0.152284	0.111675	0.0812183	0.0558376	0.035533	0.0101523	0.00507614	0		0.073285	0.073285	0.073285	0.073285	0.073285
CO2 intensity	0.0455121	0.029483	0.192133	0.29194	0.348224	0.491405	0.5466	0.658657	0.559538	0.562769	0.554088	0.544059	0.604883	0.669447	0.698481	0.779224	0.822635	0.917759	1	0.935892	0.95867	0.932729	0.78508	0.71541	0.878993	0.852084	0.93366	0.755194	0.835091	0.852526	0.89031	0.288633	0	0.000918404	0.0240299	0.123709	0.213635	0.281528	0.476689	0.63763	0.918455	0.827549	0.964402		0.063561	0.063561	0.063561	0.063561	0.063561
Temperature	0.162791	0.00775194	0.511628	0.379845	0	0.472868	0.0232558	0.658915	0.263566	0.883721	0.627907	0.953488	0.682171	0.364341	0.79845	0.612403	0.348837	0.837209	0.651163	0.852713	0.976744	0.728682	0.992248	0.72093	0.643411	0.751938	0.922481	0.767442	0.937984	1	0.767442	0.868217	0.79845	0.968992	0.875969	0.697674	0.550388	0.96124	0.705426	0.51938	0.496124	0.527132	0.534884		0.050326	0.050326	0.050326	0.050326	0.050326
Precipitation	0.463452	0.83391	0.904412	0.964965	0.133434	0.918901	0.44096	0.591263	0.941176	0.718426	0.808607	0.732699	0.775087	0.442042	0	0.793253	0.403763	0.838452	0.361808	0.890787	0.850562	0.845804	0.580882	0.950692	0.688798	0.456747	0.796929	0.562284	0.740484	0.825476	0.572881	0.766652	0.819853	1	0.862673	0.724265	0.67128	0.967128	0.68923	0.979022	0.676038	0.554931	0.861808		0.037865	0.037865	0.037865	0.037865	0.037865
Unemployment	0.986188	0.903315	0.875691	0.792818	0.792818	0.820442	0.792818	0.765193	0.848066	0.930939	0.977901	1	0.958564	0.864641	0.754144	0.687845	0.610497	0.604972	0.392265	0.207182	0.18232	0.0966851	0	0.019337	0.168508	0.265193	0.328729	0.441989	0.403315	0.0828729	0.0303867	0.201657	0.273481	0.350829	0.502762	0.541436	0.610497	0.720994	0.80663	0.848066	0.701657	0.696133	0.765193		0.064708	0.064708	0.064708	0.064708	0.064708
CPI	1	0.876444	0.804111	0.752606	0.690124	0.632708	0.61554	0.611881	0.592179	0.525757	0.433723	0.333527	0.277518	0.237271	0.214474	0.218695	0.214192	0.156495	0.13426	0.1458	0.168597	0.193365	0.224043	0.232486	0.232768	0.242056	0.233894	0.231924	0.18661	0.231642	0.255555	0.264437	0.265869	0.254982	0.165022	0.138378	0.142675	0.126345	0.092825	0.0767812	0.0776407	0.0856626	0		0.091138	0.091138	0.091138	0.091138	0.091138
N	0.247842	0.165228	0.0512777	0	0.0108253	0.059824	0.0227901	0.0911604	0.173774	0.170926	0.25354	0.356095	0.36749	0.287725	0.343561	0.49426	0.539271	0.586275	0.640971	0.631001	0.608496	0.618181	0.648927	0.590908	0.644995	0.655305	0.704965	0.632944	0.971715	1	0.830706	0.894457	0.867173	0.951487	0.869442	0.973992	0.913883	0.898784	0.94465	0.978835	0.985957	0.985957	0.983583		0.069857	0.069857	0.069857	0.069857	0.069857
P2O5	0.173875	0.149967	0.106499	0.0108672	0	0.0847642	0.0369485	0.00869376	0.0956314	0.0912845	0.173875	0.160835	0.154314	0.0912845	0.144316	0.301239	0.347533	0.385786	0.453597	0.433819	0.406433	0.562921	0.625951	0.617909	0.651163	0.666377	0.656379	0.578787	0.938709	1	0.808303	0.852641	0.905455	0.912845	0.894371	0.923278	0.944143	0.902847	0.938709	0.964138	0.973701	0.973701	0.970514		0.083735	0.083735	0.083735	0.083735	0.083735
K2O	0.284768	0.230369	0.122753	0	0.00402081	0.0458846	0.0610218	0.0728477	0.131031	0.149953	0.228004	0.360454	0.282403	0.338931	0.361637	0.355251	0.452223	0.497635	0.593898	0.576159	0.592479	0.646641	0.693945	0.672658	0.674551	0.645222	0.651372	0.472327	0.743377	0.938978	0.822138	0.790681	0.730605	0.739357	0.751419	0.92053	0.853122	0.852412	0.857143	0.903737	1	1	0.967912		0.068621	0.068621	0.068621	0.068621	0.068621
Level 3 indicators
Agriland	0.060007	0.0589888	0.058102	0.0572809	0.0564269	0.0555401	0.054522	0.0536352	0.0525513	0.0510076	0.0494967	0.0479202	0.0463437	0.0447014	0.0426979	0.0406287	0.0385924	0.0365231	0.0345196	0.0327132	0.030644	0.029166	0.0279179	0.0267683	0.025783	0.0247976	0.023924	0.0230503	0.0221438	0.0213358	0.0206264	0.0195097	0.0190498	0.0186229	0.0179003	0.017112	0.0160281	0.0148786	0.0138276	0.0128094	0.0117255	0.0109701	0
Freshwater	0.0306652	0.0289681	0.0272816	0.0256057	0.0239403	0.0222853	0.0206406	0.0190061	0.0173818	0.0157674	0.014163	0.0121892	0.0102241	0.0172901	0.0244884	0.0318227	0.0274492	0.0231479	0.0154279	0.00771197	0	0.0175528	0.0363061	0.0348975	0.0334771	0.0320446	0.0305999	0.0296572	0.0367186	0.0439126	0.0450914	0.0462774	0.0474708	0.0486716	0.0498799	0.0510957	0.0523192	0.0549819	0.0539681	0.0583	0.0583	0.0555738	0.0573913
Cereal yield	0.00646033	0.0121385	0.0137231	0.0135998	0.0238601	0.022135	0.0229421	0.0195793	0.0162336	0.0194263	0.0221209	0.0153967	0.0225955	0	0.0315257	0.0245705	0.0269326	0.0254807	0.0215464	0.0245033	0.0285266	0.026191	0.0258554	0.0159494	0.0236197	0.0269248	0.0222162	0.02549	0.0286172	0.0232637	0.0222365	0.024686	0.0284001	0.0289154	0.029596	0.0294649	0.0284766	0.0289622	0.0308388	0.0330557	0.0319035	0.036812	0.0343578
Over-all grain self-sufficiency	0.03677	0.03677	0.03677	0.0334273	0.0300845	0.0300845	0.0300845	0.0267418	0.0267418	0.0267418	0.0267418	0.0233991	0.0233991	0	0.03677	0.0267418	0.0233991	0.0200564	0.0167136	0.0167136	0.0200564	0.0200564	0.0200564	0.0167136	0.0200564	0.0200564	0.0167136	0.0200564	0.0200564	0.0133709	0.0167136	0.0200564	0.0167136	0.0200564	0.0233991	0.0233991	0.0200564	0.0200564	0.0200564	0.0200564	0.0200564	0.0233991	0.0233991
Undernourishment	0.025345	0.025345	0.025345	0.025345	0.025345	0.025345	0.025345	0.025345	0.025345	0.025345	0.025345	0.025345	0.025345	0.025345	0.025345	0.025345	0.025345	0.025345	0.025345	0.025345	0.025345	0.025345	0.025345	0.025345	0.025345	0.025345	0.025345	0.025345	0.025345	0.0217243	0.0144829	0.0217243	0.025345	0.025345	0.025345	0.025345	0.025345	0.025345	0.025345	0.025345	0.0181036	0	0.00724143
Overweight	0.06829	0.0672174	0.0661449	0.0650723	0.0639998	0.0623909	0.0613184	0.0602458	0.0591732	0.0581007	0.0564918	0.0554193	0.0543467	0.0527379	0.0516653	0.0505928	0.0489839	0.0479114	0.0463025	0.04523	0.0441574	0.0425486	0.0404035	0.0382583	0.0361132	0.0339681	0.0312867	0.0291416	0.0264602	0.0243151	0.0216337	0.0194886	0.0173434	0.0151983	0.0135895	0.0114444	0.00929924	0.00816365	0.00639887	0.00471504	0.00309501	0.0015261	0
Total food self-sufficiency	0.111481	0.104513	0.111481	0.104513	0.111481	0.111481	0.0975459	0.0905783	0.0905783	0.0836107	0.0766432	0.0627081	0.0627081	0	0.0627081	0.0418054	0.0348378	0.0278702	0.0209027	0.0209027	0.0209027	0.0209027	0.0209027	0.0209027	0.0209027	0.0209027	0.0139351	0.0209027	0.0278702	0.0209027	0.0139351	0.0139351	0.0139351	0.0139351	0.0139351	0.0139351	0.00696756	0.00696756	0	0.00696756	0	0.00696756	0.00696756
Aging	0.073285	0.0723922	0.0715738	0.0707926	0.0701602	0.0688209	0.0677793	0.0665889	0.0653613	0.0639477	0.0621992	0.0604136	0.0585908	0.0567308	0.0548335	0.0529735	0.0509275	0.0488815	0.0468354	0.0449382	0.0425574	0.0405486	0.0384281	0.0364937	0.0349313	0.0315088	0.0290164	0.0264496	0.0241431	0.0225063	0.0223203	0.0215763	0.0208323	0.0178562	0.0145082	0.0111602	0.00818411	0.00595208	0.00409206	0.00260404	0.00074401	0.000372005	0
CO2 intensity	0.00289279	0.00187397	0.0122121	0.018556	0.0221335	0.0312342	0.0347424	0.0418649	0.0355648	0.0357701	0.0352184	0.0345809	0.038447	0.0425507	0.0443962	0.0495282	0.0522875	0.0583337	0.063561	0.0594862	0.0609341	0.0592852	0.0499005	0.0454722	0.0558697	0.0541593	0.0593444	0.0480009	0.0530792	0.0541874	0.056589	0.0183458	0	5.83747e-05	0.00152737	0.00786308	0.0135788	0.0178942	0.0302988	0.0405284	0.0583779	0.0525999	0.0612984
Temperature	0.0081926	0.000390124	0.0257482	0.0191161	0	0.0237976	0.00117037	0.0331605	0.0132642	0.0444741	0.0316	0.0479853	0.0343309	0.0183358	0.0401828	0.0308198	0.0175556	0.0421334	0.0327704	0.0429136	0.0491556	0.0366717	0.0499359	0.0362815	0.0323803	0.037842	0.0464248	0.0386223	0.047205	0.050326	0.0386223	0.0436939	0.0401828	0.0487655	0.044084	0.0351112	0.0276988	0.0483754	0.0355013	0.0261383	0.0249679	0.0265284	0.0269186
Precipitation	0.0175486	0.031576	0.0342456	0.0365384	0.00505249	0.0347942	0.016697	0.0223882	0.0356376	0.0272032	0.0306179	0.0277436	0.0293487	0.0167379	0	0.0300365	0.0152885	0.031748	0.0136999	0.0337297	0.0322065	0.0320264	0.0219951	0.035998	0.0260813	0.0172947	0.0301757	0.0212909	0.0280384	0.0312566	0.0216921	0.0290293	0.0310437	0.037865	0.0326651	0.0274243	0.025418	0.0366203	0.0260977	0.0370707	0.0255982	0.0210125	0.0326324
Unemployment	0.0638142	0.0584517	0.0566642	0.0513016	0.0513016	0.0530892	0.0513016	0.0495141	0.0548767	0.0602392	0.063278	0.064708	0.0620267	0.0559492	0.0487991	0.0445091	0.0395041	0.0391466	0.0253827	0.0134064	0.0117976	0.0062563	0	0.00125126	0.0109038	0.0171601	0.0212714	0.0286002	0.0260977	0.00536254	0.00196627	0.0130489	0.0176964	0.0227014	0.0325328	0.0350353	0.0395041	0.0466541	0.0521954	0.0548767	0.0454029	0.0450453	0.0495141
CPI	0.091138	0.0798773	0.0732851	0.068591	0.0628965	0.0576637	0.056099	0.0557656	0.05397	0.0479165	0.0395286	0.030397	0.0252925	0.0216244	0.0195467	0.0199315	0.019521	0.0142626	0.0122362	0.0132879	0.0153656	0.0176229	0.0204188	0.0211883	0.021214	0.0220605	0.0213166	0.021137	0.0170073	0.0211114	0.0232908	0.0241002	0.0242308	0.0232386	0.0150398	0.0126115	0.0130032	0.0115148	0.00845988	0.00699768	0.00707601	0.00780712	0
N	0.0173135	0.0115423	0.00358211	0	0.000756223	0.00417913	0.00159205	0.00636819	0.0121394	0.0119404	0.0177115	0.0248757	0.0256718	0.0200996	0.0240001	0.0345275	0.0376718	0.0409554	0.0447763	0.0440798	0.0425077	0.0431843	0.0453321	0.0412791	0.0450574	0.0457777	0.0492467	0.0442156	0.0678811	0.069857	0.0580307	0.0624841	0.0605781	0.066468	0.0607366	0.0680401	0.0638411	0.0627864	0.0659904	0.0683785	0.068876	0.068876	0.0687101
P2O5	0.0145594	0.0125575	0.00891766	0.000909965	0	0.00709773	0.00309388	0.000727972	0.00800769	0.00764371	0.0145594	0.0134675	0.0129215	0.00764371	0.0120843	0.0252242	0.0291007	0.0323038	0.0379819	0.0363258	0.0340327	0.0471362	0.052414	0.0517406	0.0545251	0.0557991	0.0549619	0.0484647	0.0786028	0.083735	0.0676832	0.0713959	0.0758183	0.0764371	0.0748901	0.0773106	0.0790578	0.0755999	0.0786028	0.0807321	0.0815329	0.0815329	0.081266		Level 2 indicators weight
K2O	0.0195411	0.0158081	0.00842344	0	0.000275912	0.00314865	0.00418737	0.00499888	0.00899149	0.0102899	0.0156458	0.0247347	0.0193788	0.0232578	0.0248159	0.0243777	0.031032	0.0341482	0.0407539	0.0395366	0.0406565	0.0443732	0.0476192	0.0461585	0.0462883	0.0442758	0.0446978	0.0324116	0.0510113	0.0644336	0.0564159	0.0542573	0.0501349	0.0507354	0.0515631	0.0631677	0.0585421	0.0584934	0.058818	0.0620153	0.068621	0.068621	0.0664191
Level 2 indicators	1980	1981	1982	1983	1984	1985	1986	1987	1988	1989	1990	1991	1992	1993	1994	1995	1996	1997	1998	1999	2000	2001	2002	2003	2004	2005	2006	2007	2008	2009	2010	2011	2012	2013	2014	2015	2016	2017	2018	2019	2020	2021	2022		1980	1981	1982	1983	1984
Availability	0.133903	0.136865	0.135877	0.129914	0.134312	0.130045	0.128189	0.118962	0.112908	0.112943	0.112522	0.0989052	0.102562	0.0619915	0.135482	0.123764	0.116373	0.105208	0.0882076	0.0816421	0.0792269	0.0929661	0.110136	0.0943289	0.102936	0.103823	0.0934537	0.0982539	0.107536	0.101883	0.104668	0.110529	0.111634	0.116266	0.120775	0.121072	0.11688	0.118879	0.118691	0.124221	0.121985	0.126755	0.115148		0.191889	0.191889	0.191889	0.191889	0.191889
Nutrition	0.205116	0.197076	0.202971	0.194931	0.200826	0.199217	0.184209	0.176169	0.175097	0.167056	0.15848	0.143472	0.1424	0.0780829	0.139718	0.117743	0.109167	0.101127	0.0925502	0.0914777	0.0904051	0.0887963	0.0866511	0.084506	0.0823609	0.0802158	0.0705668	0.0753893	0.0796754	0.066942	0.0500517	0.055148	0.0566236	0.0544784	0.0528696	0.0507245	0.0416118	0.0404762	0.0317439	0.0370276	0.0211986	0.00849366	0.014209		0.205116	0.205116	0.205116	0.205116	0.205116
Secioty	0.073285	0.0723922	0.0715738	0.0707926	0.0701602	0.0688209	0.0677793	0.0665889	0.0653613	0.0639477	0.0621992	0.0604136	0.0585908	0.0567308	0.0548335	0.0529735	0.0509275	0.0488815	0.0468354	0.0449382	0.0425574	0.0405486	0.0384281	0.0364937	0.0349313	0.0315088	0.0290164	0.0264496	0.0241431	0.0225063	0.0223203	0.0215763	0.0208323	0.0178562	0.0145082	0.0111602	0.00818411	0.00595208	0.00409206	0.00260404	0.00074401	0.000372005	0		0.073285	0.073285	0.073285	0.073285	0.073285
Climate change	0.028634	0.0338401	0.0722059	0.0742105	0.027186	0.089826	0.0526098	0.0974136	0.0844667	0.107447	0.0974363	0.11031	0.102127	0.0776245	0.0845789	0.110385	0.0851316	0.132215	0.110031	0.13613	0.142296	0.127983	0.121831	0.117752	0.114331	0.109296	0.135945	0.107914	0.128323	0.13577	0.116903	0.091069	0.0712265	0.0866889	0.0782765	0.0703985	0.0666957	0.10289	0.0918978	0.103737	0.108944	0.100141	0.120849		0.151752	0.151752	0.151752	0.151752	0.151752
Economics	0.154952	0.138329	0.129949	0.119893	0.114198	0.110753	0.107401	0.10528	0.108847	0.108156	0.102807	0.095105	0.0873192	0.0775736	0.0683458	0.0644406	0.0590251	0.0534092	0.0376189	0.0266943	0.0271632	0.0238792	0.0204188	0.0224396	0.0321178	0.0392206	0.042588	0.0497373	0.043105	0.0264739	0.0252571	0.0371491	0.0419272	0.04594	0.0475725	0.0476468	0.0525072	0.058169	0.0606553	0.0618744	0.0524789	0.0528525	0.0495141		0.155846	0.155846	0.155846	0.155846	0.155846
Fertilizers	0.051414	0.039908	0.0209232	0.000909965	0.00103213	0.0144255	0.0088733	0.012095	0.0291386	0.029874	0.0479168	0.063078	0.0579721	0.0510011	0.0609003	0.0841294	0.0978045	0.107407	0.123512	0.119942	0.117197	0.134694	0.145365	0.139178	0.145871	0.145853	0.148906	0.125092	0.197495	0.218026	0.18213	0.188137	0.186531	0.19364	0.18719	0.208518	0.201441	0.19688	0.203411	0.211126	0.21903	0.21903	0.216395		0.222213	0.222213	0.222213	0.222213	0.222213
Level 2 indicators	1980	1981	1982	1983	1984	1985	1986	1987	1988	1989	1990	1991	1992	1993	1994	1995	1996	1997	1998	1999	2000	2001	2002	2003	2004	2005	2006	2007	2008	2009	2010	2011	2012	2013	2014	2015	2016	2017	2018	2019	2020	2021	2022
Availability	0.0256944	0.026263	0.0260732	0.024929	0.025773	0.0249542	0.0245981	0.0228276	0.0216659	0.0216725	0.0215918	0.0189788	0.0196806	0.0118955	0.0259975	0.0237489	0.0223308	0.0201883	0.0169261	0.0156662	0.0152028	0.0178392	0.0211338	0.0181007	0.0197523	0.0199226	0.0179327	0.0188538	0.020635	0.0195502	0.0200846	0.0212094	0.0214214	0.0223102	0.0231754	0.0232323	0.022428	0.0228116	0.0227755	0.0238367	0.0234077	0.0243229	0.0220957
Nutrition	0.0420726	0.0404234	0.0416326	0.0399834	0.0411926	0.0408626	0.0377843	0.0361351	0.0359151	0.0342659	0.0325068	0.0294285	0.0292085	0.016016	0.0286585	0.024151	0.0223918	0.0207427	0.0189835	0.0187635	0.0185435	0.0182135	0.0177735	0.0173335	0.0168935	0.0164535	0.0144744	0.0154635	0.0163427	0.0137309	0.0102664	0.0113117	0.0116144	0.0111744	0.0108444	0.0104044	0.00853525	0.00830232	0.00651118	0.00759495	0.00434817	0.00174219	0.00291449
Society	0.00537069	0.00530526	0.00524528	0.00518803	0.00514169	0.00504354	0.00496721	0.00487997	0.00479	0.00468641	0.00455827	0.00442741	0.00429383	0.00415751	0.00401848	0.00388216	0.00373222	0.00358228	0.00343234	0.0032933	0.00311882	0.0029716	0.00281621	0.00267444	0.00255994	0.00230912	0.00212647	0.00193836	0.00176933	0.00164937	0.00163574	0.00158122	0.00152669	0.00130859	0.00106323	0.000817872	0.000599773	0.000436198	0.000299886	0.000190837	5.45248e-05	2.72624e-05	0
Climate change	0.00434527	0.0051353	0.0109574	0.0112616	0.00412553	0.0136313	0.00798364	0.0147827	0.012818	0.0163054	0.0147862	0.0167397	0.0154979	0.0117797	0.012835	0.0167511	0.0129189	0.0200639	0.0166975	0.0206579	0.0215937	0.0194217	0.0184882	0.017869	0.01735	0.0165859	0.0206299	0.0163762	0.0194732	0.0206034	0.0177403	0.0138199	0.0108088	0.0131552	0.0118786	0.0106831	0.0101212	0.0156137	0.0139457	0.0157424	0.0165325	0.0151966	0.0183391
Economics	0.0241487	0.021558	0.0202521	0.0186848	0.0177973	0.0172604	0.016738	0.0164074	0.0169633	0.0168556	0.016022	0.0148217	0.0136083	0.0120895	0.0106514	0.0100428	0.00919883	0.00832361	0.00586276	0.00416019	0.00423328	0.00372148	0.00318219	0.00349712	0.00500544	0.00611237	0.00663717	0.00775135	0.00671774	0.00412586	0.00393621	0.00578953	0.00653418	0.00715956	0.00741399	0.00742556	0.00818304	0.0090654	0.00945288	0.00964287	0.00817862	0.00823684	0.00771658
Fertilizers	0.0114249	0.00886808	0.00464941	0.000202206	0.000229354	0.00320553	0.00197176	0.00268768	0.00647497	0.00663838	0.0106477	0.0140167	0.0128821	0.0113331	0.0135328	0.0186947	0.0217334	0.0238673	0.027446	0.0266527	0.0260427	0.0299307	0.0323021	0.0309272	0.0324144	0.0324103	0.0330889	0.027797	0.043886	0.0484481	0.0404716	0.0418066	0.0414497	0.0430294	0.041596	0.0463355	0.0447628	0.0437492	0.0452006	0.0469149	0.0486713	0.0486713	0.0480858
Level 1 indicator	1980	1981	1982	1983	1984	1985	1986	1987	1988	1989	1990	1991	1992	1993	1994	1995	1996	1997	1998	1999	2000	2001	2002	2003	2004	2005	2006	2007	2008	2009	2010	2011	2012	2013	2014	2015	2016	2017	2018	2019	2020	2021	2022
Food secuity	0.113057	0.107553	0.10881	0.100249	0.0942594	0.104958	0.0940429	0.0977205	0.0986273	0.100424	0.100113	0.0984129	0.0951713	0.0672714	0.0956937	0.0972706	0.092306	0.0967681	0.0893482	0.0891939	0.0887348	0.0920982	0.095696	0.090402	0.0939756	0.0937938	0.0948896	0.0881803	0.108824	0.108108	0.0941349	0.0955183	0.0933551	0.0981374	0.0959717	0.0988988	0.0946301	0.0999785	0.0981857	0.103923	0.101193	0.098197	0.0991517
Level 2 indicators	1980	1981	1982	1983	1984	1985	1986	1987	1988	1989	1990	1991	1992	1993	1994	1995	1996	1997	1998	1999	2000	2001	2002	2003	2004	2005	2006	2007	2008	2009	2010	2011	2012	2013	2014	2015	2016	2017	2018	2019	2020	2021	2022
Availability	0.0256944	0.026263	0.0260732	0.024929	0.025773	0.0249542	0.0245981	0.0228276	0.0216659	0.0216725	0.0215918	0.0189788	0.0196806	0.0118955	0.0259975	0.0237489	0.0223308	0.0201883	0.0169261	0.0156662	0.0152028	0.0178392	0.0211338	0.0181007	0.0197523	0.0199226	0.0179327	0.0188538	0.020635	0.0195502	0.0200846	0.0212094	0.0214214	0.0223102	0.0231754	0.0232323	0.022428	0.0228116	0.0227755	0.0238367	0.0234077	0.0243229	0.0220957
Nutrition	0.0420726	0.0404234	0.0416326	0.0399834	0.0411926	0.0408626	0.0377843	0.0361351	0.0359151	0.0342659	0.0325068	0.0294285	0.0292085	0.016016	0.0286585	0.024151	0.0223918	0.0207427	0.0189835	0.0187635	0.0185435	0.0182135	0.0177735	0.0173335	0.0168935	0.0164535	0.0144744	0.0154635	0.0163427	0.0137309	0.0102664	0.0113117	0.0116144	0.0111744	0.0108444	0.0104044	0.00853525	0.00830232	0.00651118	0.00759495	0.00434817	0.00174219	0.00291449
Society	0.00537069	0.00530526	0.00524528	0.00518803	0.00514169	0.00504354	0.00496721	0.00487997	0.00479	0.00468641	0.00455827	0.00442741	0.00429383	0.00415751	0.00401848	0.00388216	0.00373222	0.00358228	0.00343234	0.0032933	0.00311882	0.0029716	0.00281621	0.00267444	0.00255994	0.00230912	0.00212647	0.00193836	0.00176933	0.00164937	0.00163574	0.00158122	0.00152669	0.00130859	0.00106323	0.000817872	0.000599773	0.000436198	0.000299886	0.000190837	5.45248e-05	2.72624e-05	0
Climate change	0.00434527	0.0051353	0.0109574	0.0112616	0.00412553	0.0136313	0.00798364	0.0147827	0.012818	0.0163054	0.0147862	0.0167397	0.0154979	0.0117797	0.012835	0.0167511	0.0129189	0.0200639	0.0166975	0.0206579	0.0215937	0.0194217	0.0184882	0.017869	0.01735	0.0165859	0.0206299	0.0163762	0.0194732	0.0206034	0.0177403	0.0138199	0.0108088	0.0131552	0.0118786	0.0106831	0.0101212	0.0156137	0.0139457	0.0157424	0.0165325	0.0151966	0.0183391
Economics	0.0241487	0.021558	0.0202521	0.0186848	0.0177973	0.0172604	0.016738	0.0164074	0.0169633	0.0168556	0.016022	0.0148217	0.0136083	0.0120895	0.0106514	0.0100428	0.00919883	0.00832361	0.00586276	0.00416019	0.00423328	0.00372148	0.00318219	0.00349712	0.00500544	0.00611237	0.00663717	0.00775135	0.00671774	0.00412586	0.00393621	0.00578953	0.00653418	0.00715956	0.00741399	0.00742556	0.00818304	0.0090654	0.00945288	0.00964287	0.00817862	0.00823684	0.00771658
Fertilizers	0.0114249	0.00886808	0.00464941	0.000202206	0.000229354	0.00320553	0.00197176	0.00268768	0.00647497	0.00663838	0.0106477	0.0140167	0.0128821	0.0113331	0.0135328	0.0186947	0.0217334	0.0238673	0.027446	0.0266527	0.0260427	0.0299307	0.0323021	0.0309272	0.0324144	0.0324103	0.0330889	0.027797	0.043886	0.0484481	0.0404716	0.0418066	0.0414497	0.0430294	0.041596	0.0463355	0.0447628	0.0437492	0.0452006	0.0469149	0.0486713	0.0486713	0.0480858
Level 2 indicators	Availability	Nutrition	Society	Climate change	Economics	Fertilizers
1980	0.0256944	0.0420726	0.00537069	0.00434527	0.0241487	0.0114249
1981	0.026263	0.0404234	0.00530526	0.0051353	0.021558	0.00886808
1982	0.0260732	0.0416326	0.00524528	0.0109574	0.0202521	0.00464941
1983	0.024929	0.0399834	0.00518803	0.0112616	0.0186848	0.000202206
1984	0.025773	0.0411926	0.00514169	0.00412553	0.0177973	0.000229354
1985	0.0249542	0.0408626	0.00504354	0.0136313	0.0172604	0.00320553
1986	0.0245981	0.0377843	0.00496721	0.00798364	0.016738	0.00197176
1987	0.0228276	0.0361351	0.00487997	0.0147827	0.0164074	0.00268768
1988	0.0216659	0.0359151	0.00479	0.012818	0.0169633	0.00647497
1989	0.0216725	0.0342659	0.00468641	0.0163054	0.0168556	0.00663838
1990	0.0215918	0.0325068	0.00455827	0.0147862	0.016022	0.0106477
1991	0.0189788	0.0294285	0.00442741	0.0167397	0.0148217	0.0140167
1992	0.0196806	0.0292085	0.00429383	0.0154979	0.0136083	0.0128821
1993	0.0118955	0.016016	0.00415751	0.0117797	0.0120895	0.0113331
1994	0.0259975	0.0286585	0.00401848	0.012835	0.0106514	0.0135328
1995	0.0237489	0.024151	0.00388216	0.0167511	0.0100428	0.0186947
1996	0.0223308	0.0223918	0.00373222	0.0129189	0.00919883	0.0217334
1997	0.0201883	0.0207427	0.00358228	0.0200639	0.00832361	0.0238673
1998	0.0169261	0.0189835	0.00343234	0.0166975	0.00586276	0.027446
1999	0.0156662	0.0187635	0.0032933	0.0206579	0.00416019	0.0266527
2000	0.0152028	0.0185435	0.00311882	0.0215937	0.00423328	0.0260427
2001	0.0178392	0.0182135	0.0029716	0.0194217	0.00372148	0.0299307
2002	0.0211338	0.0177735	0.00281621	0.0184882	0.00318219	0.0323021
2003	0.0181007	0.0173335	0.00267444	0.017869	0.00349712	0.0309272
2004	0.0197523	0.0168935	0.00255994	0.01735	0.00500544	0.0324144
2005	0.0199226	0.0164535	0.00230912	0.0165859	0.00611237	0.0324103
2006	0.0179327	0.0144744	0.00212647	0.0206299	0.00663717	0.0330889
2007	0.0188538	0.0154635	0.00193836	0.0163762	0.00775135	0.027797
2008	0.020635	0.0163427	0.00176933	0.0194732	0.00671774	0.043886
2009	0.0195502	0.0137309	0.00164937	0.0206034	0.00412586	0.0484481
2010	0.0200846	0.0102664	0.00163574	0.0177403	0.00393621	0.0404716
2011	0.0212094	0.0113117	0.00158122	0.0138199	0.00578953	0.0418066
2012	0.0214214	0.0116144	0.00152669	0.0108088	0.00653418	0.0414497
2013	0.0223102	0.0111744	0.00130859	0.0131552	0.00715956	0.0430294
2014	0.0231754	0.0108444	0.00106323	0.0118786	0.00741399	0.041596
2015	0.0232323	0.0104044	0.000817872	0.0106831	0.00742556	0.0463355
2016	0.022428	0.00853525	0.000599773	0.0101212	0.00818304	0.0447628
2017	0.0228116	0.00830232	0.000436198	0.0156137	0.0090654	0.0437492
2018	0.0227755	0.00651118	0.000299886	0.0139457	0.00945288	0.0452006
2019	0.0238367	0.00759495	0.000190837	0.0157424	0.00964287	0.0469149
2020	0.0234077	0.00434817	5.45248e-05	0.0165325	0.00817862	0.0486713
2021	0.0243229	0.00174219	2.72624e-05	0.0151966	0.00823684	0.0486713
2022	0.0220957	0.00291449	0	0.0183391	0.00771658	0.0480858
[truncated: 38 more columns]
