# Supplementary material for: The evolution of food security in Japan—Based on an indicator evaluation system including climate change indicators
Source: PLoS One. 2025 Feb 3;20(2):e0317180. doi: 10.1371/journal.pone.0317180 (PMC11790163; doi:10.1371/journal.pone.0317180)
Supplement: S4 Data — (XLSX) [file pone.0317180.s009.xlsx]

## Sheet: Sheet1
Year	Agriland	Freshwater	Cereal yield	Over-all grain self-sufficiency	CO2 intensity	Overweight	Undernourishment	Total food self-sufficiency	Aging	Temperature	Precipitation	Unemployment	CPI	N	P2O5	K2O
1980	1	0.52599	0.175495	1	0.0455121	1	1	1	1	0.162791	0.463452	0.986188	1	0.247842	0.173875	0.284768
1981	0.983032	0.496879	0.329743	1	0.029483	0.984294	1	0.9375	0.987817	0.00775194	0.83391	0.903315	0.876444	0.165228	0.149967	0.230369
1982	0.968254	0.467952	0.372789	1	0.192133	0.968588	1	1	0.97665	0.511628	0.904412	0.875691	0.804111	0.0512777	0.106499	0.122753
1983	0.95457	0.439206	0.369439	0.909091	0.29194	0.952882	1	0.9375	0.96599	0.379845	0.964965	0.792818	0.752606	0	0.0108672	0
1984	0.940339	0.41064	0.648161	0.818182	0.348224	0.937176	1	1	0.95736	0	0.133434	0.792818	0.690124	0.0108253	0	0.00402081
1985	0.925561	0.382252	0.601298	0.818182	0.491405	0.913617	1	1	0.939086	0.472868	0.918901	0.820442	0.632708	0.059824	0.0847642	0.0458846
1986	0.908593	0.354042	0.623224	0.818182	0.5466	0.897911	1	0.875	0.924873	0.0232558	0.44096	0.792818	0.61554	0.0227901	0.0369485	0.0610218
1987	0.893815	0.326006	0.531872	0.727273	0.658657	0.882205	1	0.8125	0.908629	0.658915	0.591263	0.765193	0.611881	0.0911604	0.00869376	0.0728477
1988	0.875753	0.298143	0.440986	0.727273	0.559538	0.866499	1	0.8125	0.891878	0.263566	0.941176	0.848066	0.592179	0.173774	0.0956314	0.131031
1989	0.850027	0.270453	0.527715	0.727273	0.562769	0.850793	1	0.75	0.872589	0.883721	0.718426	0.930939	0.525757	0.170926	0.0912845	0.149953
1990	0.824849	0.242932	0.600916	0.727273	0.554088	0.827235	1	0.6875	0.848731	0.627907	0.808607	0.977901	0.433723	0.25354	0.173875	0.228004
1991	0.798577	0.209076	0.418254	0.636364	0.544059	0.811529	1	0.5625	0.824365	0.953488	0.732699	1	0.333527	0.356095	0.160835	0.360454
1992	0.772304	0.17537	0.613809	0.636364	0.604883	0.795823	1	0.5625	0.799492	0.682171	0.775087	0.958564	0.277518	0.36749	0.154314	0.282403
1993	0.744937	0.29657	0	0	0.669447	0.772264	1	0	0.774112	0.364341	0.442042	0.864641	0.237271	0.287725	0.0912845	0.338931
1994	0.711549	0.420041	0.856398	1	0.698481	0.756558	1	0.5625	0.748223	0.79845	0	0.754144	0.214474	0.343561	0.144316	0.361637
1995	0.677066	0.545844	0.667458	0.727273	0.779224	0.740852	1	0.375	0.722843	0.612403	0.793253	0.687845	0.218695	0.49426	0.301239	0.355251		Agriland		Freshwater		Cereal yield		Over-all grain self-sufficiency		CO2 intensity		Overweight		Undernourishment		Total food self-sufficiency		Aging		Temperature		Precipitation		Unemployment		CPI		N		P2O5		K2O
1996	0.643131	0.470828	0.731626	0.636364	0.822635	0.717293	1	0.3125	0.694924	0.348837	0.403763	0.610497	0.214192	0.539271	0.347533	0.452223
1997	0.608648	0.397047	0.692184	0.545455	0.917759	0.701587	1	0.25	0.667005	0.837209	0.838452	0.604972	0.156495	0.586275	0.385786	0.497635		Mean	0.550629	Mean	0.554447	Mean	0.643831	Mean	0.621564	Mean	0.59069	Mean	0.551745	Mean	0.936877	Mean	0.366279	Mean	0.534648	Mean	0.646656	Mean	0.707019	Mean	0.572209	Mean	0.316067	Mean	0.573237	Mean	0.513358	Mean	0.536508
1998	0.57526	0.26463	0.585309	0.454545	1	0.678028	1	0.1875	0.639086	0.651163	0.361808	0.392265	0.13426	0.640971	0.453597	0.593898
1999	0.545156	0.132281	0.665635	0.454545	0.935892	0.662322	1	0.1875	0.613198	0.852713	0.890787	0.207182	0.1458	0.631001	0.433819	0.576159
2000	0.510673	0	0.774927	0.545455	0.95867	0.646616	1	0.1875	0.580711	0.976744	0.850562	0.18232	0.168597	0.608496	0.406433	0.592479
2001	0.486043	0.301076	0.711481	0.545455	0.932729	0.623057	1	0.1875	0.553299	0.728682	0.845804	0.0966851	0.193365	0.618181	0.562921	0.646641		Standard Deviation	0.276471	Standard Deviation	0.270471	Standard Deviation	0.198312	Standard Deviation	0.191239	Standard Deviation	0.314152	Standard Deviation	0.315271	Standard Deviation	0.197905	Standard Deviation	0.341669	Standard Deviation	0.327848	Standard Deviation	0.272303	Standard Deviation	0.224007	Standard Deviation	0.309814	Standard Deviation	0.241029	Standard Deviation	0.335069	Standard Deviation	0.35968	Standard Deviation	0.308053
2002	0.465244	0.622746	0.702362	0.545455	0.78508	0.591645	1	0.1875	0.524365	0.992248	0.580882	0	0.224043	0.648927	0.625951	0.693945
2003	0.446086	0.598586	0.433267	0.454545	0.71541	0.560233	1	0.1875	0.49797	0.72093	0.950692	0.019337	0.232486	0.590908	0.617909	0.672658
2004	0.429666	0.574221	0.64163	0.545455	0.878993	0.528821	1	0.1875	0.47665	0.643411	0.688798	0.168508	0.232768	0.644995	0.651163	0.674551			0.5021		0.487821		0.308018		0.307673		0.531839		0.571407		0.211239		0.93281		0.613203		0.421095		0.316833		0.541435		0.76259		0.584521		0.700642		0.574181
2005	0.413246	0.54965	0.731414	0.545455	0.852084	0.49741	1	0.1875	0.429949	0.751938	0.456747	0.265193	0.242056	0.655305	0.666377	0.645222
2006	0.398686	0.52487	0.603503	0.454545	0.93366	0.458145	1	0.125	0.395939	0.922481	0.796929	0.328729	0.233894	0.704965	0.656379	0.651372
2007	0.384127	0.5087	0.692438	0.545455	0.755194	0.426733	1	0.1875	0.360914	0.767442	0.562284	0.441989	0.231924	0.632944	0.578787	0.472327
2008	0.36902	0.629822	0.777387	0.545455	0.835091	0.387468	1	0.25	0.329442	0.937984	0.740484	0.403315	0.18661	0.971715	0.938709	0.743377			8.36741
2009	0.355556	0.753219	0.631961	0.363636	0.852526	0.356056	0.857143	0.1875	0.307107	1	0.825476	0.0828729	0.231642	1	1	0.938978
2010	0.343733	0.773437	0.604054	0.454545	0.89031	0.316791	0.571429	0.125	0.304569	0.767442	0.572881	0.0303867	0.255555	0.830706	0.808303	0.822138				Weight
2011	0.325123	0.793781	0.670597	0.545455	0.288633	0.285379	0.857143	0.125	0.294416	0.868217	0.766652	0.201657	0.264437	0.894457	0.852641	0.790681
2012	0.31746	0.81425	0.771492	0.454545	0	0.253967	1	0.125	0.284264	0.79845	0.819853	0.273481	0.265869	0.867173	0.905455	0.730605
2013	0.310345	0.834847	0.785487	0.545455	0.000918404	0.222555	1	0.125	0.243655	0.968992	1	0.350829	0.254982	0.951487	0.912845	0.739357			0.0600066		0.0583001	0	0.0368117	0	0.0367705	0	0.0635607	0	0.0682896	0	0.0252455	0	0.111481	0	0.0732847	0	0.0503256	0	0.0378651	0	0.0647076	0	0.0911381	0	0.0698569	0	0.0837347	0	0.0686212
2014	0.298303	0.855572	0.803978	0.636364	0.0240299	0.198997	1	0.125	0.19797	0.875969	0.862673	0.502762	0.165022	0.869442	0.894371	0.751419
2015	0.285167	0.876427	0.800416	0.636364	0.123709	0.167585	1	0.125	0.152284	0.697674	0.724265	0.541436	0.138378	0.973992	0.923278	0.92053
2016	0.267105	0.897413	0.77357	0.545455	0.213635	0.136173	1	0.0625	0.111675	0.550388	0.67128	0.610497	0.142675	0.913883	0.944143	0.853122
2017	0.247947	0.943085	0.786759	0.545455	0.281528	0.119544	1	0.0625	0.0812183	0.96124	0.967128	0.720994	0.126345	0.898784	0.902847	0.852412
2018	0.230432	0.925696	0.837737	0.545455	0.476689	0.0937015	1	0	0.0558376	0.705426	0.68923	0.80663	0.092825	0.94465	0.938709	0.857143			8.36741				1
2019	0.213465	1	0.89796	0.545455	0.63763	0.0690444	1	0.0625	0.035533	0.51938	0.979022	0.848066	0.0767812	0.978835	0.964138	0.903737
2020	0.195402	1	0.866661	0.545455	0.918455	0.0453216	0.714286	0	0.0101523	0.496124	0.676038	0.701657	0.0776407	0.985957	0.973701	1
2021	0.182813	0.953239	1	0.636364	0.827549	0.0223473	0	0.0625	0.00507614	0.527132	0.554931	0.696133	0.0856626	0.985957	0.973701	1
2022	0	0.984413	0.933331	0.636364	0.964402	0	0.285714	0.0625	0	0.534884	0.861808	0.765193	0	0.983583	0.970514	0.967912
