# Supplementary material for: The evolution of food security in Japan—Based on an indicator evaluation system including climate change indicators
Source: PLoS One. 2025 Feb 3;20(2):e0317180. doi: 10.1371/journal.pone.0317180 (PMC11790163; doi:10.1371/journal.pone.0317180)
Supplement: S5 Data — (XLSX) [file pone.0317180.s010.xlsx]

## Sheet: Sheet 1
Level 2 indicators	1980	1981	1982	1983	1984	1985	1986	1987	1988	1989	1990	1991	1992	1993	1994	1995	1996	1997	1998	1999	2000	2001	2002	2003	2004	2005	2006	2007	2008	2009	2010	2011	2012	2013	2014	2015	2016	2017	2018	2019	2020	2021	2022
Availability	0.0256944	0.026263	0.0260732	0.024929	0.025773	0.0249542	0.0245981	0.0228276	0.0216659	0.0216725	0.0215918	0.0189788	0.0196806	0.0118955	0.0259975	0.0237489	0.0223308	0.0201883	0.0169261	0.0156662	0.0152028	0.0178392	0.0211338	0.0181007	0.0197523	0.0199226	0.0179327	0.0188538	0.020635	0.0195502	0.0200846	0.0212094	0.0214214	0.0223102	0.0231754	0.0232323	0.022428	0.0228116	0.0227755	0.0238367	0.0234077	0.0243229	0.0220957
Nutrition	0.0420726	0.0404234	0.0416326	0.0399834	0.0411926	0.0408626	0.0377843	0.0361351	0.0359151	0.0342659	0.0325068	0.0294285	0.0292085	0.016016	0.0286585	0.024151	0.0223918	0.0207427	0.0189835	0.0187635	0.0185435	0.0182135	0.0177735	0.0173335	0.0168935	0.0164535	0.0144744	0.0154635	0.0163427	0.0137309	0.0102664	0.0113117	0.0116144	0.0111744	0.0108444	0.0104044	0.00853525	0.00830232	0.00651118	0.00759495	0.00434817	0.00174219	0.00291449
Society	0.00537069	0.00530526	0.00524528	0.00518803	0.00514169	0.00504354	0.00496721	0.00487997	0.00479	0.00468641	0.00455827	0.00442741	0.00429383	0.00415751	0.00401848	0.00388216	0.00373222	0.00358228	0.00343234	0.0032933	0.00311882	0.0029716	0.00281621	0.00267444	0.00255994	0.00230912	0.00212647	0.00193836	0.00176933	0.00164937	0.00163574	0.00158122	0.00152669	0.00130859	0.00106323	0.000817872	0.000599773	0.000436198	0.000299886	0.000190837	5.45248e-05	2.72624e-05	0
Climate change	0.00434527	0.0051353	0.0109574	0.0112616	0.00412553	0.0136313	0.00798364	0.0147827	0.012818	0.0163054	0.0147862	0.0167397	0.0154979	0.0117797	0.012835	0.0167511	0.0129189	0.0200639	0.0166975	0.0206579	0.0215937	0.0194217	0.0184882	0.017869	0.01735	0.0165859	0.0206299	0.0163762	0.0194732	0.0206034	0.0177403	0.0138199	0.0108088	0.0131552	0.0118786	0.0106831	0.0101212	0.0156137	0.0139457	0.0157424	0.0165325	0.0151966	0.0183391
Economics	0.0241487	0.021558	0.0202521	0.0186848	0.0177973	0.0172604	0.016738	0.0164074	0.0169633	0.0168556	0.016022	0.0148217	0.0136083	0.0120895	0.0106514	0.0100428	0.00919883	0.00832361	0.00586276	0.00416019	0.00423328	0.00372148	0.00318219	0.00349712	0.00500544	0.00611237	0.00663717	0.00775135	0.00671774	0.00412586	0.00393621	0.00578953	0.00653418	0.00715956	0.00741399	0.00742556	0.00818304	0.0090654	0.00945288	0.00964287	0.00817862	0.00823684	0.00771658
Fertilizers	0.0114249	0.00886808	0.00464941	0.000202206	0.000229354	0.00320553	0.00197176	0.00268768	0.00647497	0.00663838	0.0106477	0.0140167	0.0128821	0.0113331	0.0135328	0.0186947	0.0217334	0.0238673	0.027446	0.0266527	0.0260427	0.0299307	0.0323021	0.0309272	0.0324144	0.0324103	0.0330889	0.027797	0.043886	0.0484481	0.0404716	0.0418066	0.0414497	0.0430294	0.041596	0.0463355	0.0447628	0.0437492	0.0452006	0.0469149	0.0486713	0.0486713	0.0480858
Year	Availability	Nutrition	Society	Climate change	Economics	Fertilizers	Food secuity
1980	0.133903	0.205116	0.073285	0.028634	0.154952	0.051414	0.113057
1981	0.136865	0.197076	0.0723922	0.0338401	0.138329	0.039908	0.107553
1982	0.135877	0.202971	0.0715738	0.0722059	0.129949	0.0209232	0.10881
1983	0.129914	0.194931	0.0707926	0.0742105	0.119893	0.000909965	0.100249
1984	0.134312	0.200826	0.0701602	0.027186	0.114198	0.00103213	0.0942594
1985	0.130045	0.199217	0.0688209	0.089826	0.110753	0.0144255	0.104958												Level 1 indicator	1980	1981	1982	1983	1984	1985	1986	1987	1988	1989	1990	1991	1992	1993	1994	1995	1996	1997	1998	1999	2000	2001	2002	2003	2004	2005	2006	2007	2008	2009
1986	0.128189	0.184209	0.0677793	0.0526098	0.107401	0.0088733	0.0940429												Food secuity	0.113057	0.107553	0.10881	0.100249	0.0942594	0.104958	0.0940429	0.0977205	0.0986273	0.100424	0.100113	0.0984129	0.0951713	0.0672714	0.0956937	0.0972706	0.092306	0.0967681	0.0893482	0.0891939	0.0887348	0.0920982	0.095696	0.090402	0.0939756	0.0937938	0.0948896	0.0881803	0.108824	0.108108
1987	0.118962	0.176169	0.0665889	0.0974136	0.10528	0.012095	0.0977205
1988	0.112908	0.175097	0.0653613	0.0844667	0.108847	0.0291386	0.0986273
1989	0.112943	0.167056	0.0639477	0.107447	0.108156	0.029874	0.100424												Level 1 indicator	Food secuity
1990	0.112522	0.15848	0.0621992	0.0974363	0.102807	0.0479168	0.100113												1980	0.113057
1991	0.0989052	0.143472	0.0604136	0.11031	0.095105	0.063078	0.0984129												1981	0.107553
1992	0.102562	0.1424	0.0585908	0.102127	0.0873192	0.0579721	0.0951713												1982	0.10881
1993	0.0619915	0.0780829	0.0567308	0.0776245	0.0775736	0.0510011	0.0672714												1983	0.100249
1994	0.135482	0.139718	0.0548335	0.0845789	0.0683458	0.0609003	0.0956937												1984	0.0942594
1995	0.123764	0.117743	0.0529735	0.110385	0.0644406	0.0841294	0.0972706												1985	0.104958
1996	0.116373	0.109167	0.0509275	0.0851316	0.0590251	0.0978045	0.092306												1986	0.0940429
1997	0.105208	0.101127	0.0488815	0.132215	0.0534092	0.107407	0.0967681												1987	0.0977205
1998	0.0882076	0.0925502	0.0468354	0.110031	0.0376189	0.123512	0.0893482												1988	0.0986273
1999	0.0816421	0.0914777	0.0449382	0.13613	0.0266943	0.119942	0.0891939												1989	0.100424
2000	0.0792269	0.0904051	0.0425574	0.142296	0.0271632	0.117197	0.0887348												1990	0.100113
2001	0.0929661	0.0887963	0.0405486	0.127983	0.0238792	0.134694	0.0920982												1991	0.0984129
2002	0.110136	0.0866511	0.0384281	0.121831	0.0204188	0.145365	0.095696												1992	0.0951713
2003	0.0943289	0.084506	0.0364937	0.117752	0.0224396	0.139178	0.090402												1993	0.0672714
2004	0.102936	0.0823609	0.0349313	0.114331	0.0321178	0.145871	0.0939756												1994	0.0956937
2005	0.103823	0.0802158	0.0315088	0.109296	0.0392206	0.145853	0.0937938												1995	0.0972706
2006	0.0934537	0.0705668	0.0290164	0.135945	0.042588	0.148906	0.0948896												1996	0.092306
2007	0.0982539	0.0753893	0.0264496	0.107914	0.0497373	0.125092	0.0881803												1997	0.0967681
2008	0.107536	0.0796754	0.0241431	0.128323	0.043105	0.197495	0.108824												1998	0.0893482
2009	0.101883	0.066942	0.0225063	0.13577	0.0264739	0.218026	0.108108												1999	0.0891939
2010	0.104668	0.0500517	0.0223203	0.116903	0.0252571	0.18213	0.0941349												2000	0.0887348
2011	0.110529	0.055148	0.0215763	0.091069	0.0371491	0.188137	0.0955183												2001	0.0920982
2012	0.111634	0.0566236	0.0208323	0.0712265	0.0419272	0.186531	0.0933551												2002	0.095696
2013	0.116266	0.0544784	0.0178562	0.0866889	0.04594	0.19364	0.0981374												2003	0.090402
2014	0.120775	0.0528696	0.0145082	0.0782765	0.0475725	0.18719	0.0959717												2004	0.0939756
2015	0.121072	0.0507245	0.0111602	0.0703985	0.0476468	0.208518	0.0988988												2005	0.0937938
2016	0.11688	0.0416118	0.00818411	0.0666957	0.0525072	0.201441	0.0946301												2006	0.0948896
2017	0.118879	0.0404762	0.00595208	0.10289	0.058169	0.19688	0.0999785												2007	0.0881803
2018	0.118691	0.0317439	0.00409206	0.0918978	0.0606553	0.203411	0.0981857												2008	0.108824
2019	0.124221	0.0370276	0.00260404	0.103737	0.0618744	0.211126	0.103923												2009	0.108108
2020	0.121985	0.0211986	0.00074401	0.108944	0.0524789	0.21903	0.101193												2010	0.0941349
2021	0.126755	0.00849366	0.000372005	0.100141	0.0528525	0.21903	0.098197												2011	0.0955183
2022	0.115148	0.014209	0	0.120849	0.0495141	0.216395	0.0991517												2012	0.0933551
																			2013	0.0981374
																			2014	0.0959717
																			2015	0.0988988
				9															2016	0.0946301
	Food security																		2017	0.0999785
2012	80.7		9	1															2018	0.0981857
2013	77.8		6.1	0.677778															2019	0.103923
2014	77.8		6.1	0.677778															2020	0.101193
2015	77.4		5.7	0.633333															2021	0.098197
2016	75.9		4.2	0.466667															2022	0.0991517
2017	73.6		1.9	0.211111
2018	71.7		0	0
2019	76.5		4.8	0.533333
2020	77.9		6.2	0.688889
2021	79.3		7.6	0.844444
2022	79.5		7.8	0.866667
0.133903	0.136865	0.135877	0.129914	0.134312	0.130045	0.128189	0.118962	0.112908	0.112943	0.112522	0.0989052	0.102562	0.0619915	0.135482	0.123764	0.116373	0.105208	0.0882076	0.0816421	0.0792269	0.0929661	0.110136	0.0943289	0.102936	0.103823	0.0934537	0.0982539	0.107536	0.101883	0.104668	0.110529	0.111634	0.116266	0.120775	0.121072	0.11688	0.118879	0.118691	0.124221	0.121985	0.126755	0.115148
0.205116	0.197076	0.202971	0.194931	0.200826	0.199217	0.184209	0.176169	0.175097	0.167056	0.15848	0.143472	0.1424	0.0780829	0.139718	0.117743	0.109167	0.101127	0.0925502	0.0914777	0.0904051	0.0887963	0.0866511	0.084506	0.0823609	0.0802158	0.0705668	0.0753893	0.0796754	0.066942	0.0500517	0.055148	0.0566236	0.0544784	0.0528696	0.0507245	0.0416118	0.0404762	0.0317439	0.0370276	0.0211986	0.00849366	0.014209
0.073285	0.0723922	0.0715738	0.0707926	0.0701602	0.0688209	0.0677793	0.0665889	0.0653613	0.0639477	0.0621992	0.0604136	0.0585908	0.0567308	0.0548335	0.0529735	0.0509275	0.0488815	0.0468354	0.0449382	0.0425574	0.0405486	0.0384281	0.0364937	0.0349313	0.0315088	0.0290164	0.0264496	0.0241431	0.0225063	0.0223203	0.0215763	0.0208323	0.0178562	0.0145082	0.0111602	0.00818411	0.00595208	0.00409206	0.00260404	0.00074401	0.000372005	0
0.028634	0.0338401	0.0722059	0.0742105	0.027186	0.089826	0.0526098	0.0974136	0.0844667	0.107447	0.0974363	0.11031	0.102127	0.0776245	0.0845789	0.110385	0.0851316	0.132215	0.110031	0.13613	0.142296	0.127983	0.121831	0.117752	0.114331	0.109296	0.135945	0.107914	0.128323	0.13577	0.116903	0.091069	0.0712265	0.0866889	0.0782765	0.0703985	0.0666957	0.10289	0.0918978	0.103737	0.108944	0.100141	0.120849
0.154952	0.138329	0.129949	0.119893	0.114198	0.110753	0.107401	0.10528	0.108847	0.108156	0.102807	0.095105	0.0873192	0.0775736	0.0683458	0.0644406	0.0590251	0.0534092	0.0376189	0.0266943	0.0271632	0.0238792	0.0204188	0.0224396	0.0321178	0.0392206	0.042588	0.0497373	0.043105	0.0264739	0.0252571	0.0371491	0.0419272	0.04594	0.0475725	0.0476468	0.0525072	0.058169	0.0606553	0.0618744	0.0524789	0.0528525	0.0495141
0.051414	0.039908	0.0209232	0.000909965	0.00103213	0.0144255	0.0088733	0.012095	0.0291386	0.029874	0.0479168	0.063078	0.0579721	0.0510011	0.0609003	0.0841294	0.0978045	0.107407	0.123512	0.119942	0.117197	0.134694	0.145365	0.139178	0.145871	0.145853	0.148906	0.125092	0.197495	0.218026	0.18213	0.188137	0.186531	0.19364	0.18719	0.208518	0.201441	0.19688	0.203411	0.211126	0.21903	0.21903	0.216395
[truncated: 13 more columns]
